# Supplementary material for: Succession and Replacement of Bacterial Populations in the Caecum of Egg Laying Hens over Their Whole Life
Source: PLoS One. 2014 Dec 12;9(12):e115142. doi: 10.1371/journal.pone.0115142 (PMC4264878; doi:10.1371/journal.pone.0115142)
Supplement: S9 File — List of primers used in this study. (XLS) [file pone.0115142.s009.xls]

## Sheet: Supplementary file 12
File S9. List of primers used in this study.
Group	name	Sequence 5´- 3´	Amplicon length (bp)	Reference
Bifidobacteriales	16S_Bifido-F	GGT GTG AAA GTC CAT CG	85	Juricova et al. 2013
	16S_Bifido-R	ACC GGG AAT TCC AGT CT
Clostridiales	16S_Clostrid-F	GCG TTA TCC GGA TTT AC	286	Juricova et al. 2013
	16S_Clostrid-R	ACA CCT AGT ATT CAT CG
Enterobacteriales	16S_Enterobac-F	STG AGA CAG GTG CTG CA	85	Juricova et al. 2013
	16S_Enterobac-R	AAA GGA TAA GGG TTG CG
Lactobacillales	16S_Lactobac-F	CTT GAG TGC AGA AGA GG	74	Juricova et al. 2013
	16S_Lactobac-R	CAC TGG TGT TCT TCC AT
Desulfovibrio desulfuricans group	16S_Desdes-F	GGTACCTTCAAAGGAAGCAC	191	Rinttilä et al. 2004
	16S_Desdes-R	GGGATTTCACCCCTGACTTA
Fusobacterium spp.	16S_Fusobac-2F	C(A/T)AACGCGATAAGTAATC	273	Rinttilä et al. 2004
	16S_Fusobac-2R	TGGTAACATACGA(A/T)AGGG
Bacteroidetes	16S_Bacteroi-3F	CRAACAGGATTAGATACCCT	240	Bacchetti de Gregoris et al. 2011
	16S_Bacteroi-3R	GGTAAGGTTCCTCGCGTAT
Bacteria	16S_universal-1F	GTG STG CAY GGY TGT CGT CA		Maeda et al. 2003
	16S_universal-1R	ACG TCR TCC MCA CCT TCC TC
Bacteria	16S_universal-2F	GAG GAA GGI GIG GAI GAC GT		Tseng et al. 2003
	16S_universal-2R	AGI CCC GIG AAC GTA TTC AC
Juricova H, Videnska P, Lukac M, Faldynova M, Babak V, Havlickova H, Sisak F, Rychlik I. Influence of Salmonella enterica serovar enteritidis infection on the development of the cecum microbiota in newly hatched chicks. Appl Environ Microbiol 2013;79(2):745-7.
Rinttilä T, Kassinen A, Malinen E, Krogius L, Palva A. Development of an extensive set of 16S rDNA-targeted primers for quantification of pathogenic and indigenous bacteria in faecal samples by real-time PCR. J Appl Microbiol 2004;97(6):1166-77.
Bacchetti De Gregoris T, Aldred N, Clare AS, Burgess JG. Improvement of phylum- and class-specific primers for real-time PCR quantification of bacterial taxa. J Microbiol Methods 2011;86(3):351-6.
Maeda, H., C. Fujimoto, Y. Haruki, T. Maeda, S. Kokeguchi, M. Petelin, H. Arai, I. Tanimoto, F. Nishimura, and S. Takashiba. 2003. Quantitative real-time PCR using TaqMan and SYBR Green for Actinobacillus actinomycetemcomitans, Porphyromonas gingivalis, Prevotella intermedia, tetQ gene and total bacteria. FEMS Immunol.Med.Microbiol. 39:81-86.
Tseng, C. P., J. C. Cheng, C. C. Tseng, C. Wang, Y. L. Chen, D. T. Chiu, H. C. Liao, and S. S. Chang. 2003. Broad-range ribosomal RNA real-time PCR after removal of DNA from reagents: melting profiles for clinically important bacteria. Clin.Chem. 49:306-309.
